# Supplementary material for: Developmental Patterns of Doublecortin Expression and White Matter Neuron Density in the Postnatal Primate Prefrontal Cortex and Schizophrenia
Source: PLoS One. 2011 Sep 26;6(9):e25194. doi: 10.1371/journal.pone.0025194 (PMC3180379; doi:10.1371/journal.pone.0025194)
Supplement: Table S1 — Summary of human developmental cohort used for experiments. PMI = post-mortem interval, RIN = RNA integrity number, M = male, F = female, IWMN = interstitial white matter neuron. (XLSX) [file pone.0025194.s003.xlsx]

## Sheet: Sheet1
Table S1
Group	Age (years)	Gender	PMI (hours)	pH	RIN	#
Samples for microarray analysis
Neonate	0.11 – 0.24	5 M 2F	22.7 ± 6.34	6.6 ± 0.13	8.96 ± 0.32	7
Infant	0.25 – 0.91	6M 2F	17.63 ± 7.69	6.69 ± 0.14	8.6 ± 0.65	8
Toddler	1.58 – 4.86	3M 3F	25.67 ± 9.56	6.74 ± 0.17	8.18 ± 0.56	6
School age	5.39 – 12.98	3M 3F	14.67 ± 5.43	6.73 ±0.15	8.65 ± 0.40	6
Teenage	15 - 17.82	5M 1F	16.83 ± 4.71	6.79 ± 0.06	7.97 ± 1.06	6
Young adult	20.14 – 25.38	4M 2F	12.0 ± 5.4	6.75 ± 0.19	9.03 ± 0.35	6
Adult	35.99 – 49.22	4M 2F	13.83 ± 5.34	6.68 ± 0.22	8.38 ± 0.33	6
Samples for quantitative real time PCR analysis
Neonate	0.11 – 0.24	7M 4F	22.45 ± 5.11	6.6 ± 0.19	6.37 ± 1.64	11
Infant	0.25 – 0.91	8M 6F	16.93 ± 6.4	6.58 ± 0.20	6.93 ± 1.18	14
Toddler	1.58 – 4.86	5M 4F	18.67 ± 5.29	6.70 ± 0.26	6.51 ± 1.21	9
School age	5.39 – 12.98	5M 4F	15.11 ± 4.68	6.63 ± 0.27	6.66 ± 1.14	9
Teenage	15 - 17.82	6M 2F	17.13 ± 4.16	6.75 ± 0.09	6.34 ± 1.01	8
Young adult	20.14 – 25.38	6M 3F	13.67 ± 8.26	6.67 ± 0.23	6.73 ± 0.67	9
Adult	35.99 – 49.22	5M 3F	13.38 ± 4.60	6.60 ± 0.27	6.53 ± 0.76	8
Samples for Western blot analysis
Neonate	0.15 – 0.21	5M 2F	21.0 ± 5.56	6.49 ± 0.24	6.02 ± 1.99	7
Infant	0.25 – 0.91	8M 5F	17.0 ± 6.5	6.58 ± 0.20	6.92 ± 1.22	13
Toddler	1.58 – 4.86	5M 3F	20.0 ± 4.75	6.68 ± 0.26	6.4 ± 1.24	8
School age	5.39 – 12.97	5M 4F	15.0 ± 4.68	6.63 ± 0.27	6.66 ± 1.14	9
Teenage	15 - 17.82	6M 2F	17.0 ± 4.16	6.75 ± 0.09	6.34 ± 1.01	8
Young adult	20.14 – 25.38	6M 2F	14.0 ± 8.83	6.69 ± 0.24	6.70 ± 0.71	8
Adult	35.99 – 49.22	5M 2F	14.0 ± 4.93	6.67 ± 0.21	6.72 ± 0.60	7
Samples for IWMN density – human developmental cohort only
Neonate	0.15 - 0.24	4M 3F	22.29 ± 6.10	6.55 ± 0.22	7.09 ± 0.82	7
Infant	0.25 - 0.91	8M 4F	17.58 ± 5.82	6.56 ± 0.20	7.13 ± 0.75	12
Toddler	1.58 - 4.86	3M 5F	22.5 ± 10.18	6.72 ± 0.18	7.29 ± 0.38	8
School age	6 - 12.97	4M 2F	14.5 ± 5.21	6.62 ± 0.31	6.76 ± 0.80	6
Teenage	15 - 18	5M 2F	16.0 ± 2.89	6.76 ± 0.09	7.09 ± 1.12	7
Young adult	21 - 25.38	4M 2F	11.5 ± 3.73	6.70 ± 0.26	7.33 ± 0.59	6
Adult	35.99 - 50	3M 1F	11.25 ± 2.22	6.45 ± 0.26	6.85 ± 0.37	4
Samples for IWMN density human developmental cohort with controls from schizophrenia cohort
Neonate	0.15 - 0.24	4M 3F	22.29 ± 6.10	6.55 ± 0.22	7.09 ± 0.82	7
Infant	0.25 - 0.91	8M 4F	17.58 ± 5.82	6.56 ± 0.20	7.13 ± 0.75	12
Toddler	1.58 - 4.86	3M 5F	22.5 ± 10.18	6.72 ± 0.18	7.29 ± 0.38	8
School age	6 - 12.97	4M 2F	14.5 ± 5.21	6.62 ± 0.31	6.76 ± 0.80	6
Teenage	15 - 18	6M 2F	18.13 ± 6.58	6.76 ± 0.08	7.08 ± 1.04	8
Young adult	21 - 25.38	5M 3F	18.94 ± 14.16	6.75 ± 0.24	7.39 ± 0.58	8
Adult	35.99 - 50	13M 2F	19.63 ± 10.76	6.56 ± 0.29	7.27 ± 0.52	15
