# Supplementary material for: Developmental Patterns of Doublecortin Expression and White Matter Neuron Density in the Postnatal Primate Prefrontal Cortex and Schizophrenia
Source: PLoS One. 2011 Sep 26;6(9):e25194. doi: 10.1371/journal.pone.0025194 (PMC3180379; doi:10.1371/journal.pone.0025194)
Supplement: Table S2 — Antibodies used in DAB immunohistochemistry. DAB = 3,3′–diaminobenzidine, GAD = glutamic acid decarboxylase, PSA-NCAM = polysialyated neuronal cell adhesion molecule. (XLSX) [file pone.0025194.s004.xlsx]

## Sheet: Sheet1
Table S2
primary antibody	1° dilution	primary antibody	blocking serum	secondary antibody	2° dilution	secondary antibody	tissue	section thickness (µm)
mouse anti-NeuN	1:1000	Millipore, MAB377	goat	goat anti-mouse IgG biotinylated	1:500	Vector Laboratories, BA-9200	fresh-frozen human postmortem	14
goat anti-doublecortin C-18	1:500	Santa Cruz, sc8066	rabbit	rabbit anti-goat biotinylated	1:1000	Vector Laboratories, BA-5000	fixed rhesus macaque	40
rabbit anti-GAD65&67	1:500	Millipore, AB1511	goat	goat anti-rabbit biotinylated	1:1000	Vector Laboratories, BA-9200	fixed rhesus macaque	40
rat anti-mouse CD56, (PSA-NCAM)	1:200	BD Pharmingen, 556325	goat	goat anti-mouse biotinylated	1:500	Vector Laboratories, BA-9200	fixed rhesus macaque, fresh-frozen rhesus macaque	14, 40
