# Supplementary material for: Developmental Patterns of Doublecortin Expression and White Matter Neuron Density in the Postnatal Primate Prefrontal Cortex and Schizophrenia
Source: PLoS One. 2011 Sep 26;6(9):e25194. doi: 10.1371/journal.pone.0025194 (PMC3180379; doi:10.1371/journal.pone.0025194)
Supplement: Table S3 — Antibodies used for DCX in fresh-frozen tissue pilot. (XLSX) [file pone.0025194.s005.xlsx]

## Sheet: Sheet1
Table S3
primary antibody	1° dilution	primary antibody	blocking serum	secondary antibody	2° dilution	secondary antibody	tissue	section thickness (µm)
goat anti-doublecortin C-18	1:100-1:500	Santa Cruz, sc8066	rabbit	rabbit anti-goat biotinylated	1:1000	Vector Laboratories, BA-5000	fresh-frozen rhesus macaque	14
goat anti-doublecortin N-19	1:50-1:500	Santa Cruz, sc8067	rabbit	rabbit anti-goat biotinylated	1:1000	Vector Laboratories, BA-5000	fresh-frozen rhesus macaque	14
rabbit anti-doublecortin	1:100-1:800	Cell-signalling, 4064	goat	goat anti-rabbit biotinylated	1:1000	Vector Laboratories, BA-1000	fresh-frozen rhesus macaque	14
guinea pig anti-doublecortin	1:100-1:1000	Millipore, AB5910	goat	goat anti-guinea pig biotinylated	1:1000	Vector Laboratories, BA7000	fresh-frozen rhesus macaque	14
